# Supplementary material for: Machine learning algorithms for a novel cuproptosis-related gene signature of diagnostic and immune infiltration in endometriosis
Source: Sci Rep. 2023 Dec 7;13:21603. doi: 10.1038/s41598-023-48990-w (PMC10703883; doi:10.1038/s41598-023-48990-w)
Supplement: Supplementary file 10 — Supplementary Information 10. [file 41598_2023_48990_MOESM10_ESM.r]

### 环境设置
rm(list = ls())
options(stringsAsFactors = F)
options(BioC_mirror="https://mirrors.ustc.edu.cn/bioc/") 
options("repos" = c(CRAN="https://mirrors.tuna.tsinghua.edu.cn/CRAN/"))

library(sva)
library(limma)

getwd()
rt=read.table(file = "GSE7307.txt", header=T, sep="\t", check.names=F)
rt=as.matrix(rt)
rownames(rt)=rt[,1]
exp=rt[,2:ncol(rt)]
dimnames=list(rownames(exp), colnames(exp))
data=matrix(as.numeric(as.matrix(exp)), nrow=nrow(exp), dimnames=dimnames)
rt=avereps(data)

### 判断是否需要log
expset<-rt
qx <- as.numeric(quantile(expset, c(0., 0.25, 0.5, 0.75, 0.99, 1.0), na.rm=T))
LogC <- (qx[5] > 100) ||
  (qx[6]-qx[1] > 50 && qx[2] > 0) ||
  (qx[2] > 0 && qx[2] < 1 && qx[4] > 1 && qx[4] < 2)
if (LogC) { expset[which(expset <= 0)] <- NaN
expset<- log2(expset)
print("log2 transform finished")}else{print("log2 transform not needed")}


### 判断是否需要normalization
par(cex = 0.7)
n.sample=ncol(expset)
if(n.sample>40) par(cex = 0.5)
cols <- rainbow(n.sample*1.2)
p1<-boxplot(expset, col = cols,main="expression value",las=2)

getwd()

expset[1:5,1:5]
expset<- normalizeBetweenArrays(as.matrix(expset,method="scale"))
p2<-boxplot(expset,col = cols,main="expression value",las=2)

### 写出经过normalization后的expression data
write.csv(expset,file = paste0("02_normalized/",GSE_ID,"_normalized.csv"),row.names = T,quote = F)
