# Supplementary material for: Machine learning algorithms for a novel cuproptosis-related gene signature of diagnostic and immune infiltration in endometriosis
Source: Sci Rep. 2023 Dec 7;13:21603. doi: 10.1038/s41598-023-48990-w (PMC10703883; doi:10.1038/s41598-023-48990-w)
Supplement: Supplementary file 13 — Supplementary Information 13. [file 41598_2023_48990_MOESM13_ESM.xlsx]

## Sheet: Sheet1
id	logFC	AveExpr	t	P.Value	adj.P.Val	B
NFE2L2	0.553658	7.62556	5.27721	3.91253e-06	6.6513e-05	4.13859
GLS	0.584887	5.69434	4.93949	1.19541e-05	0.00010161	3.06325
PDHA1	-0.320697	7.00513	-4.72656	2.39782e-05	0.000135877	2.39482
DLD	-0.444564	6.97449	-3.34295	0.0017082	0.0062912	-1.64944
NLRP3	0.69764	1.80709	3.31497	0.00185035	0.0062912	-1.72386
PDHB	-0.302419	7.51509	-3.12443	0.00316161	0.0089579	-2.22056
MTF1	0.249627	5.93031	2.6623	0.0108218	0.0262814	-3.34467
DLAT	-0.420032	5.35545	-2.46918	0.0175266	0.0358529	-3.77666
CDKN2A	-0.332846	4.05882	-2.43644	0.0189809	0.0358529	-3.8475
SLC31A1	-0.311025	4.68855	-2.1938	0.0336178	0.0571503	-4.34963
LIAS	0.252534	4.87143	1.62134	0.112145	0.173315	-5.36059
LIPT1	0.21013	5.87071	1.5631	0.125248	0.177434	-5.44866
DBT	0.21226	7.57751	1.43027	0.159757	0.208914	-5.6387
ATP7A	0.112431	5.49363	1.26869	0.211272	0.256544	-5.84907
ATP7B	-0.139709	4.91865	-0.842717	0.403979	0.433654	-6.28955
DLST	0.122544	6.77152	0.835212	0.408145	0.433654	-6.29578
FDX1	0.184621	5.60888	0.651767	0.517967	0.517967	-6.43121
